# Supplementary material for: Crescentic Glomerulonephritis Due to Enterococcal Endocarditis
Source: J Pers Med. 2023 Jul 30;13(8):1212. doi: 10.3390/jpm13081212 (PMC10455847; doi:10.3390/jpm13081212)
Supplement: Supplementary file 1 [file jpm-13-01212-s001.zip]

Archive with 1 entries (1 files):
- jpm-2526812-supplementary.pdf
